# Supplementary material for: Factor XII—A New Therapeutic Target? A Systematic Review
Source: Int J Mol Sci. 2026 Jan 29;27(3):1331. doi: 10.3390/ijms27031331 (PMC12898140; doi:10.3390/ijms27031331)
Supplement: Supplementary file 1 [file ijms-27-01331-s001.zip]

Archive with 1 entries (1 files):
- ijms-4087660-supplementary.pdf
